# Supplementary material for: Pharmacokinetics of Single Domain Antibodies and Conjugated Nanoparticles Using a Hybrid near Infrared Method
Source: Int J Mol Sci. 2021 Aug 13;22(16):8695. doi: 10.3390/ijms22168695 (PMC8395466; doi:10.3390/ijms22168695)
Supplement: Supplementary file 1 [file ijms-22-08695-s001.zip]

Archive with 1 entries (1 files):
- ijms-1299285-supplementary.pdf
